# Supplementary material for: Platonia insignis: A Systematic Synthesis of Scientific Studies on Its Biology, Ecology, and Potential Applications
Source: Plants (Basel). 2025 Mar 12;14(6):884. doi: 10.3390/plants14060884 (PMC11946368; doi:10.3390/plants14060884)
Supplement: Supplementary file 1 [file plants-14-00884-s001.zip]

Archive with 1 entries (1 files):
- plants-3477237-supplementary.pdf
